# Supplementary material for: Disinfection Procedures and Their Effect on the Microorganism Colonization of Dental Impression Materials: A Systematic Review and Meta-Analysis of In Vitro Studies
Source: Bioengineering (Basel). 2022 Mar 16;9(3):123. doi: 10.3390/bioengineering9030123 (PMC8945053; doi:10.3390/bioengineering9030123)
Supplement: Supplementary file 1 [file bioengineering-09-00123-s001.zip]

Archive with 1 entries (1 files):
- bioengineering-1619478-supplementary.xlsx
