# Supplementary material for: Disinfection Procedures and Their Effect on the Microorganism Colonization of Dental Impression Materials: A Systematic Review and Meta-Analysis of In Vitro Studies
Source: Bioengineering (Basel). 2022 Mar 16;9(3):123. doi: 10.3390/bioengineering9030123 (PMC8945053; doi:10.3390/bioengineering9030123)
Supplement: Supplementary file 1 [file bioengineering-09-00123-s001.zip › bioengineering-1619478-supplementary.xlsx]

## Sheet: Hoja1
Study	Impression material	Disinfectant	Microorganism	CFU/mL		Scientific notation		number of repetitions
				Mean	SD
Ahmed 2020[22]	Alginate	Tap water (Control)	Streptococcus bacteria	930	57	10	0	5
		Chlorhexidine		0	0	10	0
		Desident CaviCide (Alcohol)		0	0	10	0
		Alcohol		0	0	10	0
Al-Enazi 2016[23]	Alginate	Tap water (Control)	Aerobic microorganisms	4.2	2.5	10	n	60	This article does not specify the scientific number notation used. Quoting the Data analysis section: "The microbial count is shown in exponential terms (10n)."
		Glutaraldehyde		1.2	1	10	n	60
		Sodium hypochlorite		0.3	0.5	10	n	60
	Polyvinyl siloxane	Tap water (Control)	Anaerobic microorganisms	3.8	2.5	10	n	60
		Glutaraldehyde		1	1.5	10	n	60
		Sodium hypochlorite		0.5	0.5	10	n	60
Al-Jabrah 2007[24]	Alginate	Tap water (Control)	Not specified	2.35	2.17	10	7	15
		MD 520 (Glutardialdehyde)		0	0	10	0	15
		Isopropyl alcohol		0	0	10	0	15
	Polyvinyl siloxane	Tap water (Control)		8.5	1.3	10	4	15
		MD 520 (Glutardialdehyde)		0	0	10	0	15
		Isopropyl alcohol		0	0	10	0	15
	Polyether	Tap water (Control)		1.85	1.42	10	5	15
		MD 520 (Glutardialdehyde)		0	0	10	0	15
		Isopropyl alcohol		0	0	10	0	15
Cubas 2014[34]	Alginate	Tap water (Control)	Total microorganisms	2.9	2.1	10	7	10
			Candida	2.9	3.6	10	2	10
			Streptococci	1	0.8	10	6	10
		Chlorhexidine	Total microorganisms	0.6	0.03	10	7	10
			Candida	0.75	1.8	10	2	10
			Streptococci	0.05	0.05	10	6	10
Demajo 2016[35]	Alginate	Tap water (Control)	Not specified	6.24	0.24	10	0	7
		MD 520 (Glutardialdehyde)		0	0	10	0	7
	Polyvinyl siloxane	Tap water (Control)		2	0.4	10	0	7
		MD 520 (Glutardialdehyde)		0	0	10	0	7
Jeyapalan 2016[46]	Polyvinyl siloxane	Tap water (Control)	Multispecies	6.6	1	10	0	10
		Glutaraldehyde		2.6	2	10	0	10
		Sodium hypochlorite		2.3	2	10	0	10
Moura 2010[49]	Alginate	Tap water (Control) in humidifier		45.35	6.83	10	0	5
		Sodium hypochlorite [2.5%] in humidifier		11.45	12.49	10	0	5
		Tap water (Control) in humidifier		46.75	7.22	10	0	5
		Sodium hypochlorite [5.5%] in humidifier		0.2	0.52	10	0	5
		Tap water (Control) in nebulizer		46.1	7.9	10	0	5
		Sodium hypochlorite [2.5%] in nebulizer		1.05	1.39	10	0	5
		Tap water (Control) in nebulizer		48.75	3.71	10	0	5
		Sodium hypochlorite [5.5%] in nebulizer		0.05	0.22	10	0	5
